# Supplementary material for: Investigation of Genes and Proteins Expression Associating Serotonin Signaling Pathway in Lung and Pulmonary Artery Tissues of Dogs with Pulmonary Hypertension Secondary to Degenerative Mitral Valve Disease: The Preliminary Study
Source: Vet Sci. 2022 Sep 28;9(10):530. doi: 10.3390/vetsci9100530 (PMC9612059; doi:10.3390/vetsci9100530)
Supplement: Supplementary file 1 [file vetsci-09-00530-s001.zip]

Archive with 6 entries (6 files):
- 5-HTR2A-20220923T063313Z-001.zip
- alpha -tubulin-20220923T063309Z-001.zip
- ERK1-2-20220923T063306Z-001.zip
- pERK1-2-20220923T063243Z-001.zip
- SERT-20220923T063234Z-001.zip
- TPH-1-20220923T063222Z-001.zip
